# Supplementary material for: The Plasmodium falciparum apicoplast cysteine desulfurase provides sulfur for both iron-sulfur cluster assembly and tRNA modification
Source: eLife. 2023 May 11;12:e84491. doi: 10.7554/eLife.84491 (PMC10219651; doi:10.7554/eLife.84491)
Supplement: Figure 1—source data 1. [file elife-84491-fig1-data1.zip]

Archive with 10 entries (10 files):
- Figure 1- source data 1/Figure 1- source data 1.pdf
- Figure 1- source data 1/Figure 1- source data 1.pptx
- Figure 1- source data 1/Figure-1(B)_bottom.tif
- Figure 1- source data 1/Figure-1(B)_top.jpg
- Figure 1- source data 1/Figure-1(C)_left.jpg
- Figure 1- source data 1/Figure-1(C)_right.jpg
- Figure 1- source data 1/Figure-1(F)_bottom.tif
- Figure 1- source data 1/Figure-1(F)_top.tif
- Figure 1- source data 1/Figure-1(G).jpg
- Figure 1 figure supplement 1.pdf
