# Supplementary material for: The Plasmodium falciparum apicoplast cysteine desulfurase provides sulfur for both iron-sulfur cluster assembly and tRNA modification
Source: eLife. 2023 May 11;12:e84491. doi: 10.7554/eLife.84491 (PMC10219651; doi:10.7554/eLife.84491)
Supplement: Figure 5—source data 1. [file elife-84491-fig5-data1.zip]

Archive with 4 entries (4 files):
- Figure 5- source data 1/Figure 5- source data 1.pdf
- Figure 5- source data 1/Figure 5- source data 1.pptx
- Figure 5- source data 1/Figure-5(A).jpg
- Figure 5- source data 1/Figure-5(C).jpg
